# Supplementary material for: Detection and discrimination of five E. coli pathotypes using a combinatory SYBR® Green qPCR screening system
Source: Appl Microbiol Biotechnol. 2018 Feb 20;102(7):3267–85. doi: 10.1007/s00253-018-8820-0 (PMC5852171; doi:10.1007/s00253-018-8820-0)
Supplement: Supplementary file 1 — (XLSX 38 kb) [file 253_2018_8820_MOESM1_ESM.xlsx]

## Sheet: Title page
Supplementary Material
Applied Microbiology and Biotechnology
Detection and discrimination of five E. coli pathotypes using a Combinatory SYBR®Green qPCR screening system in food samples
Elodie BARBAU-PIEDNOIR (1-2), Sarah DENAYER (1), Nadine BOTTELDOORN (1), Katelijne DIERICK (1), Sigrid C.J. DE KEERSMAECKER (2) and Nancy H. ROOSENS (2)
1 Scientific Service Foodborne Pathogens and 2 Platform Biotechnology and Molecular Biology, Scientific Institute of Public Health, J. Wytsmanstraat 14, B-1050 Brussels, Belgium

## Sheet: Supplementary Table S1
	Supplementary Table S1: Limit of detection determination for chromosomic targets of the CoSYPS Path E. coli system.
	A. Chromosomic targets. Results based on 36 repetitions with genomic targets as DNA template
	B. Results based on 12 repetitions with genomic targets as DNA template
	N/A: no amplification
A		Mean Cq value ± SD (% positive)
		E. coli detection		EPEC and EHEC discrimination		EAEC and EASTEC discrimination
	Theoretical genomic copy number/ assay	uidA-3	uidA-7	eae-185	eae-EBP-1	aaiC-EBP1	aaiC-EBP2
Serial dilution points	10	32.02 ± 1.03 (100)	31.98 ± 0.79 (100)	32.11 ± 0.75 (100)	31.57 ± 0.64 (100)	32.88 ± 0.90 (100)	31.97 ± 0.70 (100)
	5	32.57 ± 0.74 (100)	32.92 ± 1.06 (94.4)	33.22 ± 1.04 (91.7)	32.65 ± 1.01 (100)	32.61 ± 0.98 (94.4)	32.62 ± 1.07 (100)
	2	33.28 ± 1.11 (77.8)	33.84 ± 1.00 (86.1)	33.37 ± (72.2)	33.61 ± 1.08 (77.8)	33.75 ± 0.85 (91.7)	33.88 ± 1.20 (97.2)
	1	34.29 ± 0.59 (69.4)	34.06 ± 0.83 (52.8)	34.27 ± 0.75 (50)	34.51 ± 1.04 (47.2)	34.41 ± 1.16 (69.4)	34.95 ± 1.07 (75)
	0.5	34.10 ± 0.78 (36.1)	34.49 ± 1.13 (44.4)	34.45 ± (52.8)	34.60 ± 1.11 (38.9)	34.68 ± 0.82 (36.1)	35.12 ± 1.12 (61.1)
	0.2	34.88 ± 0.35 (19.4)	34.85 ± 0.94 (25)	34.68 ± 0.46 (19.4)	35.82 ± 1.64 (11.1)	35.91 ± 1.34 (36.1)	35.20 ± 0.94 (25)
	0.1	35.19 ± 1.32 (30.6)	34.78 ± 0.93 (36.1)	35.25 ± 0.38 (11.1)	35.41 ± na (2.8)	35.31 ± 0.94 (13.9)	35.24 ± 1.79 (16.7)
Negative controls	Dilution buffer control	Below LOD	Below LOD	N/A	Below LOD	N/A	N/A
	Water control	N/A	Below LOD	N/A	N/A	N/A	N/A
B		Mean Cq value ± SD (% positive)
		EIEC and Shigella discrimination		STEC and EASTEC discrimination			EAEC and EASTEC disrimination
	Theoretical genomic copy number/ assay	ipaH-569	ipaH-3	stx1and2-4	stx1-185	stx2-81	aggR-185	aggR-2
Serial dilution points	10	28.97 ± 0.52 (100)	28.28 ± 0.39 (100)	32.79 ± 0.56 (100)	32.69 ± 0.94 (100)	32.43 ± 0.70 (100)	32.26 ± 0.69 (100)	32.06 ± 0.99 (100)
	5	29.63 ± 0.58 (100)	29.17 ± 0.39 (100)	33.59 ± 0.68 (100)	32.93 ± 0.84 (91.7)	33.06 ± 0.80 (100)	32.78 ± 0.94 (100)	32.93 ± 0.60 (100)
	2	30.97 ± 0.84 (100)	30.62 ± 0.58 (100)	33.65 ± 0.86 (83.3)	34.2 ± 1.04 (58.3)	33.85 ± 0.95 (83.3)	33.54 ± 0.82 (75)	33.60 ± 0.86 (83.3)
	1	32.02 ± 0.74 (100)	31.94 ± 0.61 (100)	34.89 ± 1.12 (75)	35.03 ± 0.56 (41.7)	34.65 ± 0.65 (50)	34.51 ± 0.50 (66.7)	34.57 ± 1.00 (66.7)
	Water control	N/A	N/A	Below LOD	N/A	Below LOD	Below LOD	N/A

## Sheet: Supplementary Table S2
	Supplementary Table S2: Reproductibility test of the CoSYPS Path E. coli system.
			Sample	O5:H-	O105:H18	O91:H-	O63:H6	O157:H7	E. coli	Shigella boydii 10	O157:H-	O128	O104	O111	O48	Uncertainty (99%)		Method Reproducibilty standard deviation (sR)
			positive markers	uidA, stx1	uidA, stx1, stx2	uidA, stx2	uidA, eae, stx2f	uidA, eae	uidA	uidA, ipaH	uidA, eae, stx1, stx2	uidA, eae, stx2f	uidA, aggR, aaiC	uidA, eae, stx1, stx2	uidA, stx1, stx2
			Copy number	50	20	50	50	100	100	200	20	20	10	200	10
	uidA-3	Cq	Average Lab 1	30.51	30.565	29.91	29.655	29.85	29.655	28.26	30.43	32.81	31.645	27.98	31.6	2.96056		0.986855
			Average Lab 2	30.2208	32.7393	30.9232	29.8291	32.5997	29.3339	28.9575	31.8302	32.8924	32.7826	29.166	32.4893
			RSDR (%):	0.673331	4.85737	2.35543	0.414035	6.22687	0.769813	1.72397	3.1806	0.17747	2.49697	2.93516	1.96236
			R	0.572488	4.30489	2.00603	0.344799	5.44413	0.635746	1.38098	2.77235	0.163243	2.25223	2.34826	1.76072
			(yiA-yiB)2	0.0836077	4.72758	1.02657	0.0303282	7.56085	0.103105	0.486506	1.9607	0.006798	1.29402	1.40671	0.790854
		Tm	Average Lab 1	78	78	78	78	78.25	77.5	78	78.5	78.25	78.5	78.5	78.5	1.08634		0.362112
			Average Lab 2	77.9	77.9	77.7	77.7	77.9	77.1	77.7	77.7	78.05	77.7	78.2	77.7
			RSDR (%):	0.0907129	0.0907129	0.272488	0.272488	0.316987	0.365903	0.272488	0.724309	0.180961	0.724309	0.270749	0.724309
			R	0.19799	0.19799	0.59397	0.59397	0.692965	0.79196	0.59397	1.58392	0.39598	1.58392	0.59397	1.58392
			(yiA-yiB)2	0.01	0.01	0.09	0.09	0.1225	0.16	0.09	0.64	0.04	0.64	0.09	0.64
	uidA-7	Cq	Average Lab 1	29.215	29.685	28.87	29.36	30.27	29.295	29.78	30.435	31.755	31.405	27.84	31.125	3.96733		1.32244
			Average Lab 2	30.0218	32.7266	30.7381	30.5434	31.4901	30.6409	31.6041	32.4656	33.2527	32.6185	29.2293	33.0714
			RSDR (%):	1.92615	6.89221	4.4321	2.7938	2.79396	3.17571	4.20239	4.56535	3.25818	2.68039	3.44265	4.28771
			R	1.59738	6.02216	3.69865	2.34301	2.41577	2.66475	3.61143	4.02028	2.96529	2.40251	2.75057	3.85358
			(yiA-yiB)2	0.650926	9.25163	3.4898	1.40044	1.48877	1.81145	3.32716	4.12313	2.24311	1.47246	1.93002	3.78828
		Tm	Average Lab 1	77.5	77.75	77.5	77	77	77	77.5	77	77.25	77.25	77.5	77.5	1.15315		0.384383
			Average Lab 2	77.9	76.8	76.95	76.6	76.8	76.8	76.95	76.4	77.1	76.8	77.1	76.95
			RSDR (%):	0.364019	0.8693	0.503605	0.368285	0.183903	0.183903	0.503605	0.553147	0.137436	0.41311	0.365903	0.503605
			R	0.79196	1.8809	1.08894	0.79196	0.39598	0.39598	1.08894	1.18794	0.296985	0.890955	0.79196	1.08894
			(yiA-yiB)2	0.16	0.9025	0.3025	0.16	0.04	0.04	0.3025	0.36	0.0225	0.2025	0.16	0.3025
	ipaH-569	Cq	Average Lab 1							25.06						1.2008		0.400267
			Average Lab 2			*		*	*	23.27
			RSDR (%):							5.23798
			R							3.54412
			(yiA-yiB)2							3.20428
		Tm	Average Lab 1							78.5						0.402492		0.134164
			Average Lab 2			*		*	*	77.9
			RSDR (%):							0.542537
			R							1.18794
			(yiA-yiB)2							0.36
	ipaH-3	Cq	Average Lab 1							25.3						1.37035		0.456784
			Average Lab 2							23.2572
			RSDR (%):							5.94959
			R							4.04454
			(yiA-yiB)2							4.17303
		Tm	Average Lab 1							80						0.201246		0.067082
			Average Lab 2							79.7
			RSDR (%):							0.265663
			R							0.59397
			(yiA-yiB)2							0.09
	eae-185	Cq	Average Lab 1				30.375	32.73			31.19	33.175		28.98		1.00983		0.336611
			Average Lab 2				30.2934	31.857			31.3527	34.3875		29.0095
			RSDR (%):				0.190097	1.91154			0.367784	2.53789		0.071821
			R				0.161461	1.72845			0.322031	2.40053		0.058308
			(yiA-yiB)2				0.0066504	0.762129			0.026455	1.47004		0.000867303
		Tm	Average Lab 1				75.75	76			76	76		76		0.701962		0.233987
			Average Lab 2				75.2	75.9			75.5	75.9		75.5
			RSDR (%):				0.703589	0.0931016			0.60736	0.0931016		0.279673
			R				1.48492	0.19799			1.28693	0.19799		0.59397
			(yiA-yiB)2				0.5625	0.01			0.4225	0.01		0.09
	eae-EBP1	Cq	Average Lab 1				28.705	32.69			30.605	32.91		28.02		1.50996		0.503319
			Average Lab 2				30.5333	32.2644			31.3805	32.9989		28.9862
			RSDR (%):				4.36464	0.926743			1.76943	0.190646		2.39696
			R				3.61975	0.842744			1.53551	0.175914		1.91298
			(yiA-yiB)2				3.3425	0.181178			0.601478	0.00789432		0.933542
		Tm	Average Lab 1				74.5	74			74	74		74		0.840536		0.280179
			Average Lab 2				73.8	73.8			73.2	73.8		73.4
			RSDR (%):				0.667532	0.191369			0.768594	0.191369		0.575664
			R				1.38593	0.39598			1.58392	0.39598		1.18794
			(yiA-yiB)2				0.49	0.04			0.64	0.04		0.36
	stx1and2-4	Cq	Average Lab 1	31.65	32.68	29.69					29.63			27.77	32.6	0.922699		0.307566
			Average Lab 2	31.1823	31.6669	30.3547					29.6127			28.3422	31.4486
			RSDR (%):	0.750332	1.41063	1.19739					1.75044			0.669917	1.55967
			R	0.658613	1.26337	1.00915					1.46958			0.529128	1.3887
			(yiA-yiB)2	0.110656	0.407172	0.259794					0.550935			0.0714226	0.491962
		Tm	Average Lab 1	77.5	78.25	78.25					78.75			78.5	78.75	0.589597		0.196532
			Average Lab 2	77.65	78.1	77.8					78.55			78.25	78.1
			RSDR (%):	0.136727	0.135678	0.407816					0.179811			0.225552	0.586062
			R	0.296985	0.296985	0.890955					0.39598			0.494975	1.28693
			(yiA-yiB)2	0.0225	0.0225	0.2025					0.04			0.0625	0.4225
	stx1-185	Cq	Average Lab 1	29.51	31.825						31.24			28.18	31.91	1.24367		0.414556
			Average Lab 2	29.3321	32.6132						30.4357			28.3085	33.3663
			RSDR (%):	0.427566	1.72974						1.84413			0.32183	3.15519
			R	0.352224	1.56046						1.59233			0.254516	2.88343
			(yiA-yiB)2	0.0316484	0.62118						0.646818			0.0165251	2.12096
		Tm	Average Lab 1	77.5	77.25						77			77	77	0.446234		0.148745
			Average Lab 2	77.8	77.1						76.8			76.8	76.5
			RSDR (%):	0.27319	0.137436						0.183903			0.183903	0.460656
			R	0.59397	0.296985						0.39598			0.39598	0.989949
			(yiA-yiB)2	0.09	0.0225						0.04			0.04	0.25
	stx2-81	Cq	Average Lab 1		31.42	29.1	30.8	*			29.565	33.415		28.785	32.165	1.37707		0.459024
			Average Lab 2		32.6508	29.5602	30.7914				30.3973	32.7879		29.3804	33.1881
			RSDR (%):		2.7167	1.1096	0.0198615				1.9631	1.3396		1.44764	2.21395
					2.43686	0.911249	0.0171261				1.64797	1.24159		1.17883	2.02563
			(yiA-yiB)2		1.51487	0.21183	7.48225e-05				0.692807	0.393254		0.354501	1.04673
		Tm	Average Lab 1		80	80	78.25	*			79.75	78.25		79.75	79.75	1.09253		0.364177
			Average Lab 2		79.55	79.25	77.95				79.25	78.1		79.1	78.7
			RSDR (%):		0.398869	0.666035	0.271616				0.444721	0.135678		0.578684	0.937156
			R		0.890955	1.48492	0.59397				0.989949	0.296985		1.28693	2.07889
			(yiA-yiB)2		0.2025	0.5625	0.09				0.25	0.0225		0.4225	1.1025
	aggR-185	Cq	Average Lab 1				*			**			31.095			0.963701		0.321234
			Average Lab 2										32.5316
			RSDR (%):										3.1931
			R										2.84432
			(yiA-yiB)2										2.06382
		Tm	Average Lab 1				*			**			74			0.167705		0.0559017
			Average Lab 2										73.75
			RSDR (%):										0.239292
			R										0.494975
			(yiA-yiB)2										0.0625
	aggR-2	Cq	Average Lab 1										32.24			1.14298		0.380992
			Average Lab 2										33.9438
			RSDR (%):										3.64078
			R										3.37345
			(yiA-yiB)2										2.9031
		Tm	Average Lab 1										73			0.100623		0.033541
			Average Lab 2										72.85
			RSDR (%):										0.145445
			R										0.296985
			(yiA-yiB)2										0.0225
	aaiC-EBP1	Cq	Average Lab 1										33.135			0.825277		0.275092
			Average Lab 2								*		34.3653
			RSDR (%):										2.57753
			R										2.43577
			(yiA-yiB)2										1.51352
		Tm	Average Lab 1										73.5			0.234787		0.0782624
			Average Lab 2								*		73.15
			RSDR (%):										0.337521
			R										0.692965
			(yiA-yiB)2										0.1225
	aaiC-EBP2	Cq	Average Lab 1										32.35			1.23317		0.411056
			Average Lab 2										34.1883
			RSDR (%):										3.90715
			R										3.63965
			(yiA-yiB)2										3.37935
		Tm	Average Lab 1										75			0.436033		0.145344
			Average Lab 2										74.35
			RSDR (%):										0.615493
			R										1.28693
			(yiA-yiB)2										0.4225
	*: In one of the 2 replicates, a weak signal, probably due to low contamination level was observed (Cq > 33 and <LOD). **: In one of the 2 replicates, a weak signal, probably due to low contamination level, was observed (Cq =31.5).
